# Supplementary material for: Microbial Degradation, Spectral analysis and Toxicological Assessment of Malachite Green Dye by Streptomyces exfoliatus
Source: Molecules. 2022 Sep 30;27(19):6456. doi: 10.3390/molecules27196456 (PMC9572514; doi:10.3390/molecules27196456)
Supplement: Supplementary file 1 [file molecules-27-06456-s001.zip]

Archive with 1 entries (1 files):
- molecules-1896376-supplementary.pdf
